# Supplementary material for: Opportunities, challenges, and future directions of large language models, including ChatGPT in medical education: a systematic scoping review
Source: J Educ Eval Health Prof. 2024 Mar 15;21:6. doi: 10.3352/jeehp.2024.21.6 (PMC11035906; doi:10.3352/jeehp.2024.21.6)
Supplement: Supplementary file 2 — Supplement. 2. Search queries terms in PubMed, Web of Science, and Embase for articles or preprints discussing on ChatGPT in the context of medical education, written in English, and published between January 1, 2022 and November 30, 2023. [file jeehp-21-06-suppl2.txt]

Supplement 2. Search queries

PubMed
("Chatgpt") AND (("Education, Medical"[Mesh] OR "Medical Education"[All Fields] OR "Teaching"[Mesh] OR "Learning"[Mesh]) OR (e-learning[All Fields] OR online education[All Fields] OR distance learning[All Fields] OR "blended learning"[All Fields]))

Web of Science
(TS=(chatgpt ") AND TS=("Education, Medical" OR "Medical Education" OR "Teaching" OR "Learning" OR "e-learning" OR "online education" OR "distance learning" OR "blended learning"))

Embase
("chatgpt") AND ("Education, Medical" OR "Medical Education" OR "Teaching" OR "Learning" OR "e-learning" OR "online education" OR "distance learning" OR "blended learning")
