# Supplementary material for: Opportunities, challenges, and future directions of large language models, including ChatGPT in medical education: a systematic scoping review
Source: J Educ Eval Health Prof. 2024 Mar 15;21:6. doi: 10.3352/jeehp.2024.21.6 (PMC11035906; doi:10.3352/jeehp.2024.21.6)
Supplement: Supplementary file 3 — Supplement 3. Primary theme, sub-themes, representative quotations, and relevant papers from the 113 included articles. [file jeehp-21-06-suppl3.xlsx]

## Sheet: Sheet1
Supplement 3. Primary theme, sub-themes, representative quotations and relevant paper
Primary theme and sub-themes	Representative quotations	Relevant papers
Theme 1: innovative learning methods
Simplifying the learning process	“Through this interactive dialog, the medical student found ChatGPT to be a helpful tool for simplifying complex medical information and learning unfamiliar topics, thus enhancing the learning process.” [2]	1,2
Developing personalized learning plans and materials	“By analyzing their learning patterns and identifying knowledge gaps, AI could help improve the quality of medical education and prepare future pediatricians to be more effective in their clinical practice.” [6]	3,4,5,6,7,8,9,10,11,12,13,14
Assisting in identifying issues during learning	“Through the diversity present in ChatGPT, plastic surgery residents could have the system identify weaker areas in a resident’s education, allowing the resident to tackle certain topics earlier in their education.” [16]	8,15,16
Rapidly accessing medical knowledge and answering queries	“Students could use the tool to ask questions about specific medical concepts, diagnoses, or treatments and receive accurate and personalized responses to help them better structure their knowledge around each concept.” [17]	9,17,18,19,20,21,22
Overcoming language barriers	“Since students’ scientific abilities should not be overshadowed by their insufficient language skills, ChatGPT was seen as a solution that could help fix errors in writing and accordingly, an instrument that can support students who might be challenged by writing proficiency—specifically those not writing in their native language.” [24]	3,8,23,24
Improving learning efficiency and saving time	“LLMs can enhance the efficiency of knowledge retrieval, providing quick answers to medical queries and supporting evidence-based decision-making.” [27]	2,7,12,25,26,27,28,29
Instant access and convenient use	“ChatGPT can be used to provide students with real-time feedback on their clinical decision-making, helping them to identify areas for improvement and sharpen their diagnostic skills.” [30]	25,30,31,32,33
Assisting in writing and research	“ChatGPT can effectively be used for evaluating students' essays and papers, analyzing sentence structure, vocabulary, grammar, and clarity of the paper.” [8]	4,7,8,10,14,15,22,32,34,35,36,37,38,39,40
Theme 2: enhancing teaching quality
Cultivating critical thinking and analytical skills	“Integrating LLMs into medical education can foster self-directed learning, critical thinking, and analytical skills, empowering the next generation of healthcare professionals with cutting-edge resources and fostering continuous professional development in the rapidly evolving medical field.” [27]	9,27,41
Creating realistic clinical practice simulation scenarios	“ChatGPT interactive clinical simulations can help medical students transition from the preclinical to the clinical environment.” [46]	4,8,10,12,13,15,21,25,30,38,42,43,44,45,46,47,48
Assisting in improving doctor-patient communication skills	“ChatGPT can be useful in healthcare education including enhanced communication skills given proper academic mentoring.” [34]	13,34，35,49
Excellent auxiliary teaching tools	“It can effortlessly store and retrieve vast amounts of information. Conversely, I believe that ChatGPT could potentially assist educators in developing medical school and residency program assessments, presenting a safer application of this technology.” [52]	3,4,7,10,15,21,25,34，36,39,42,44,50,51,52,53,54,55,56
Establishing an interactive teaching environment	“ChatGPT has significant potential to enhance student's learning experiences and create a more interactive and engaging educational environment.” [58]	26,27,57,58
Theme 3: medical exam performance and preparation
Medical licensing exams	“The USMLE is a set of three standardized tests of expert-level knowledge, which are required for medical licensure in the United States. We found that ChatGPT performed at or near the passing threshold of 60% accuracy.” [20]	14,17,20,22,31,59,60,61,62,63,64,65,66,67,68,69,70,71,72,73,74,75,76
Advanced professional exams	“On a question bank of predominantly higher-order management case scenarios for neurosurgery oral boards preparation, GPT-4 achieved a score of 82.6%, outperforming ChatGPT and Google Bard.” [90]	28,50,77,78,79,80,81,82,83,84,85,86,87,88,89,90,91,92，111
Creating medical exam questions	“I believe that ChatGPT possibly could help academics in creating examinations for medical schools and residency programs, and could prove itself to be a safer application of it.” [94]	58,93,94,95,96
Promoting student independent learning	“These prompts were crafted to generate study materials, support the learning and understanding of complex medical terminologies, highlight key concepts, stimulate curiosity and critical thinking through question generation, and assist in the development of presentation materials.” [100]	34，35,45, 97,98,99,100,101
Theme 4: academic integrity and ethical issues
Plagiarism	“AI writing had been detected across several pieces of submission, including heavy incorporation of ChatGPT content that gave rise to serious concerns of academic offense. There was evidence of citations to papers which do not exist (an AI phenomenon known as “hallucination”), and the writing was found “nicely summarized generally”, but the knowledge was “touched on superficially and not critical…	3,7,14,15,19,22,25,32,52,57,64,101,102
Cheating issues	“While ChatGPT can greatly enhance the learning experience and provide valuable assistance to students in their research, it can also be misused to produce plagiarized or artificially generated content.” [30]	30,97,99
Lack of relevant regulations	“Another challenge to utilizing ChatGPT in medical writing is the lack of rules and guidelines available to follow.” [2]	2,74
Involvement in ethical issues	“Finally, the incorporation of generative AI in medical education raises ethical and legal concerns, highlighting the need for AI ethics training for students to ensure the responsible and conscientious application of these advanced technologies.” [15]	2,7,10,11,13,15,25,32,36,66,67,95,98,103
Theme 5: accuracy and reliability
Incorrect information	“They need to be aware of and steer clear of AI-generated misinformation on biomedical knowledge and the pathophysiology of disease, and thereby avoid AI-generated information acting as a crutch for clinical decision-making and hampering clinical reasoning abilities.” [101]	2,3,4,7,8,10,13,14,15,22,24,26,27,29,33,35,42,44,45,47,51,55,57,
		58,61,63,64,73,74,83,89,93,96,100,101,103,104,105,106,107,
Bias	“Another potential challenge of using ChatGPT is the risk of bias in AI systems. These biases can lead to unfair treatment of certain groups of people, such as underrepresented minorities, and perpetuate existing inequalities in the health care system.” [9]	3,7,9,15,19,35,36,47,93,103,107
Fabricated information	“There is a significant threat to academic integrity and misconduct associated with the fabrication of information and references and with errors and hallucinations.” [41]	7,11,38,41,57,77,79,88,98
Information limited to training data, lacking the latest updates	“If ChatGPT’s training data contains less information about the Chinese medical field, its performance when handling Chinese medical questions could be impacted, resulting in a lower accuracy rate for such queries.” [61]	3,7,18,36,61,108
Poor performance on open-ended and reasoning questions	“However, it performs poorly on clinical questions that evaluate clinical thinking and reasoning skills, such as case analyses and selection of treatment options.” [31]	3,7,10,26,29,31,62,107,109
Theme 6: potential harms to learning
Excessive reliance	“An overreliance on ChatGPT has the potential to stunt the development of critical thinking and medical knowledge, similar to how excessive dependence on imaging studies can erode clinical skills.”[103]	10,14,103,110
Impact on critical thinking	“Still, it is to be expected that LLMs could negatively impact students’ abilities to discriminate valuable information from wrong and irrelevant input.” [54]	3,10,14,21,24,35,54,57,103,110
Lack of cultivation and guidance in practical experience	“ChatGPT cannot replace the hands-on experience and mentorship that is essential for effective medical training.” [9]	1,9,46,64
Theme 7: Recommendations
Students should verify the accuracy and reliability of generated information	“To counter this, students need to maintain a vigilant approach by cross-verifying the information provided by LLMs with their textbooks.” [100]	7,15,38,47,57,86,100
Guide students in the correct use of ChatGPT	“…it is essential to educate them about how to frame the questions that are entered into their A.I. tools in order to get the most relevant answers to properly inform and guide their medical decisions.” [113]	7,25,39,44,54,56,57,101,110,112,113
Enhance ChatGPT performance	“it may be possible to build a more robust educational chatbot trained on a dataset specifically dealing with medical pathology, treatment options, clinical outcomes, psychology of conversation, and patient satisfaction.” [42]	13,14,23,42,61,62,65,83,93,102,104,107,108,111
Validate ChatGPT performance before use	“Therefore, we believe that it is crucial to incorporate human input or expert-reviewed content into the process of developing such tools. For instance, subject matter experts, such as experienced medical educators or practitioners, could review and validate the content generated by an LLM.” [7]	7,14,15,20,27,35,37,44,57,66,88,96,103
Establish diverse assessment methods for evaluating student abilities	“…a shift toward diverse assessment methods is recommended. This could include presentations, practical assessments, and in-person written examinations, reducing the reliance on traditional essays that can be more easily generated by AI.”[15]	6,7,9,10,11,13,15,17,21,28,30,32,39,45,52,66,93,97,99,109
The serial numbers in the table represent an article that is listed in the Supplement 2.
AI, artificial intelligence; LLM, large language model.
