# Supplementary material for: Opportunities, challenges, and future directions of large language models, including ChatGPT in medical education: a systematic scoping review
Source: J Educ Eval Health Prof. 2024 Mar 15;21:6. doi: 10.3352/jeehp.2024.21.6 (PMC11035906; doi:10.3352/jeehp.2024.21.6)
Supplement: Supplementary file 4 — Supplement 4. The list of 113 included papers. [file jeehp-21-06-suppl4.xlsx]

## Sheet: Sheet1
Supplement 4. The list of 113 included papers
Number	First author	Publication date	Journal/magazine	Title of the paper
1	Leonard Kuan-Pei W.	2023. 8	Med Teach.	The next paradigm shift？ChatGPT, artificial intelligence, and medical education
2	Wai Lone Jonathan Ho	2023. 9	Surgery in Practice and Scienc	ChatGPT: Friend or foe in medical writing? An example of how ChatGPT can be utilized in writing case reports
3	Pradeep Kumar Sahu	2023. 1	Postgraduate Medical Journal	ChatGPT in research and health professions education:challenges, opportunities, and future directions
4	Gunther Eysenbach	2023. 3	JMIR Medical Education	The Role of ChatGPT, Generative Language Models, and Artificial Intelligence in Medical Education: A Conversation With ChatGPT and a Call for Papers
5	Dipmala Das	2023. 3	Cureus.	Assessing the Capability of ChatGPT in Answering First- and Second-Order Knowledge Questions on Microbiology as per Competency-Based Medical Education Curriculum
6	Corsello A.	2023. 4	Child.	May Artificial Intelligence Influence Future Pediatric Research?—The Case of ChatGPT
7	Alaa Abd-alrazaq	2023. 6	JMIR Medical Education	Large Language Models in Medical Education: Opportunities, Challenges, and Future Directions
8	Xinyi Wang	2023. 8	Journal of Medical Systems	ChatGPT Performs on the Chinese National Medical Licensing Examination
9	Feng S.	2023. 8	Acad Med.	ChatGPT and the Future of Medical Education
10	Jeyaraman M.	2023. 8	Cureus.	ChatGPT in Medical Education and Research: A Boon or a Bane?
11	Horton J. A.	2023. 8	PRiMER.	Response to "Exploring the Applications of ChatGPT in Family Medicine Medical Education"
12	Ankur Jain	2023. 9	Armed Forces Medical Services. P	ChatGPT for scientific community: Boon or bane?
13	Tian S.	2023. 1	ArXiv.	Opportunities and Challenges for ChatGPT and Large Language Models in Biomedicine and Health
14	Preiksaitis C.	2023. 1	JMIE Med Educ.	Opportunities, Challenges, and Future Directions of Generative Artificial Intelligence in Medical Education: Scoping Review
15	Karabacak M	2023. 6	JMIR Medical Education	The Advent of Generative Language Models in Medical Education
16	Rohun Gupta	2023. 11	Aesthetic surgery journal	Performance of ChatGPT on the Plastic Surgery Inservice Training Examination
17	Aidan Gilson	2023. 2	JMIR Medical Education	How Does ChatGPT Perform on the United States Medical Licensing Examination? The Implications of Large Language Models for Medical Education and Knowledge Assessment
18	Arindam Ghosh	2023. 4	Cureus.	Evaluating ChatGPT's Ability to Solve Higher-Order Questions on the Competency-Based Medical Education Curriculum in Medical Biochemistry
19	Rebecca Shin-Yee Wong	2023. 11	JMIR Med Educ	The Intersection of ChatGPT, Clinical Medicine, and Medical Education
20	Tiffany H	2022. 12	PLOS Digital Health	Performance of ChatGPT on USMLE: Potential for AI-Assisted Medical Education Using Large Language Models
21	Alexander Smith	2023. 12	International Journal of Social Psychiatry	Old dog, new tricks? Exploring the potential functionalities of ChatGPT in supporting educational methods in social psychiatry
22	Liu H.	2023. 12	Health Info Libr J	An overview of the capabilities of ChatGPT for medical writing and its implications for academic integrity
23	Bommineni V.L.	2023. 7	medRxiv	Performance of ChatGPT on the MCAT: The Road to Personalized and Equitable Premedical Learning
24	Mohammad Hosseini	2023. 1	PLoS One	An exploratory survey about using ChatGPT in education, healthcare, and research
25	Ricky Tsang	2023. 5	J Med Educ curric Dev.	Practical Applications of ChatGPT in Undergraduate Medical Education
26	Marcos Valiente Fernández	2023. 6	Medicina Intensiva (English Edition)	Teaching tools in critical care: ChatGPT
27	Anup Kumar D Dhanvijay,	2023. 8	Cureus.	Performance of Large Language Models (ChatGPT, Bing Search, and Google Bard) in Solving Case Vignettes in Physiology
28	Sean Teebagy	2023. 9	Journal of Academic Ophthalmology	Improved Performance of ChatGPT-4 on the OKAP Examination: A Comparative Study with ChatGPT-3.5
29	Noura Abouammoh	45123	preprint	Exploring Perceptions and Experiences of ChatGPT in Medical Education: A Qualitative Study Among Medical College Faculty and Students in Saudi Arabia
30	R Vignesh	2023. 7	Med J Malaysia.	A Tête-à-tête with ChatGPT on the impact of artificial intelligence in medical education
31	Hongyan Wang	2023. 9	International Journal of Medical Informatics	Performance and exploration of ChatGPT in medical examination, records and education in Chinese: Pave the way for medical AI
32	Sevgi U.T.	2023. 12	Neurosurg. Rev.	The role of an open artificial intelligence platform in modern neurosurgical education: a preliminary study
33	Shreyes Boddu	45200	2023 American College of Chest Physicians	Utility of Artificial Intelligence-based Tool for Medical Education during Rounds in the ICU
34	Sallam M.	2023. 2	medRxiv	The Utility of ChatGPT as an Example of Large Language Models in Healthcare Education, Research and Practice: Systematic Review on the Future Perspectives and Potential Limitations
35	Sallam M.	2023. 3	Healthcare(Basel)	ChatGPT Utility in Healthcare Education, Research, and Practice: Systematic Review on the Promising Perspectives and Valid Concerns
36	Parsa A.	2023. 4	Arch. Bone Jt. Surg.	ChatGPT in Medicine; a Disruptive Innovation or Just One Step Forward?
37	Prateek Sharma	2023. 5	nature reviews gastroenterology & hepatology	ChatGPT and large language models in gastroenterology
38	Komorowski M.	2023. 7	Intensive Care Med	How could ChatGPT impact my practice as an intensivist? An overview of potential applications, risks and limitations
39	Amr Jamal	2023. 8	Cureus.	Integrating ChatGPT in Medical Education: Adapting Curricula to Cultivate Competent Physicians for the AI Era
40	Sajjad M.	2023. 8	Ann Biomed Eng	Evolution of Healthcare with ChatGPT: A Word of Caution
41	Geoffrey M. Currie	2023. 1	Journal of Nuclear Medicine Technology	GPT-4 in Nuclear Medicine Education: Does It Outperform GPT-3.5?
42	Jeremy J Webb	2023. 5	Cureus	Proof of Concept: Using ChatGPT to Teach Emergency Physicians How to Break Bad News
43	Antonio Ventriglio	2023. 6	International Journal of Social Psychiatry	ChatGPT use in teaching social psychiatry
44	Safranek C.W.	2023. 8	JMIE Med Educ.	The Role of Large Language Models in Medical Education: Applications and Implications
45	Ghorashi N.	2023. 8	Cureus.	AI-Powered Chatbots in Medical Education: Potential Applications and Implications
46	Brennan L.J.	2023. 1	J. Laryngol. Otol.	The role of ChatGPT in Enhancing ENT Surgical Training - A trainees' perspective
47	Riley Scherr	2023. 11	JMIR Med Educ	ChatGPT Interactive Medical Simulations for Early Clinical Education: Case Study
48	Liu X.	2023. 12	J. Transl. Med.	ChatGPT: when the artificial intelligence meets standardized patients in clinical training
49	Leona Cilar Budler	44936	WIREs Data Mining and Knowledge Discovery	Review of artificial intelligence-based question-answering systems in healthcare
50	Jan Šlapeta	2023. 5	Trends Parasitol	Are ChatGPT and other pretrained language models good parasitologists?
51	Calleja-Lopez J.R.T.	2023. 7	Arch. Med. Res.	Impact of ChatGPT and Artificial Intelligence in the Contemporary Medical Landscape
52	Perera Molligoda Arachchige A.S.	2023. 7	Clin. Med. J. R. Coll. Phys. Lond.	Early applications of ChatGPT in medical practice, education and research
53	Rebekah L Waikel	2023. 8	medRxiv	Generative Methods for Pediatric Genetics Education
54	Jan Clusmann	2023. 1	Commun Med (Lond)	The future landscape of large language models in medicine
55	Zhiyong Han	2023.1	Medical Teacher	An explorative assessment of ChatGPT as an aid in medical education: Use it with caution
56	Francesco Baglivo	2023. 11	JMIR Med Educ	Exploring the Possible Use of AI Chatbots in Public Health Education: Feasibility Study
57	Mohammadali M Shoja	2023. 6	Cureus	The Emerging Role of Generative Artificial Intelligence in Medical Education, Research, and Practice
58	Hasan Barış Ilgaz	2023. 9	Cureus	The Significance of Artificial Intelligence Platforms in Anatomy Education: An Experience With ChatGPT and Google Bard
59	Amarachi B. Mbakwe	2023. 2	PLOS Digit Health	ChatGPT passing USMLE shines a spotlight on the flaws of medical education
60	Mary Sabry Abdel-Messih	2023. 3	JMIR Medical Education	ChatGPT in Clinical Toxicology
61	Fang C	2023. 5	medRxiv	How does ChatGPT4 preform on Non-English National Medical Licensing Examination? An Evaluation in Chinese Language
62	Mayank Agarwal	2023. 6	Cureus.	Analysing the Applicability of ChatGPT, Bard, and Bing to Generate Reasoning-Based Multiple-Choice Questions in Medical Physiology
63	Steven Galetta	2023. 6	neurology	Editors' Note: Neurology Education in 2035: The Neurology Future Forecasting Series
64	Joseph Cross	2023. 7	Cureus.	Transforming Medical Education: Assessing the Integration of ChatGPT Into Faculty Workflows at a Caribbean Medical School
65	Zong H.	2023. 7	medRxiv	Performance of ChatGPT on Chinese National Medical Licensing Examinations: A Five-Year Examination Evaluation Study for Physicians, Pharmacists and Nurses
66	Madrid-Garcia A.	2023. 7	medRxiv	Harnessing ChatGPT and GPT-4 for Evaluating the Rheumatology Questions of the Spanish Access Exam to Specialized Medical Training
67	Mungmunpuntipantip R.	2023. 8	J. Chin. Med. Assoc.	Comment on "ChatGPT failed Taiwan's Family Medicine Board Exam"
68	Javier A Flores-Cohaila	2023. 9	JMIR Med Educ	Performance of ChatGPT on the Peruvian National Licensing Medical Examination: Cross-Sectional Study
69	Luxiang Shang	2023. 9	Asian Journal of Surgery	Can ChatGPT pass China's national medical licensing examination?
70	Jonas Roos	2023. 9	JMIR Med Educ	Artificial Intelligence in Medical Education: Comparative Analysis of ChatGPT, Bing, and Medical Students in Germany
71	Fahad K Aljindan	2023. 9	Cureus	ChatGPT Conquers the Saudi Medical Licensing Exam: Exploring the Accuracy of Artificial Intelligence in Medical Knowledge Assessment and Implications for Modern Medical Education
72	Wenting Tong	2023. 1	Front Med (Lausanne)	Artificial intelligence in global health equity: an evaluation and discussion on the application of ChatGPT, in the Chinese National Medical Licensing Examination
73	Kleinig O.	2023. 1	Med. J. Aust.	This too shall pass: the performance of ChatGPT-3.5, ChatGPT-4 and New Bing in an Australian medical licensing examination
74	Meaney C.	2023. 1	medRxiv	Comparing the Performance of ChatGPT and GPT-4 versus a Cohort of Medical Students on an Official University of Toronto Undergraduate Medical Education Progress Test Technical Report
75	Francisco Guillen-Grima	2023. 11	Clin Pract	Evaluating the Efficacy of ChatGPT in Navigating the Spanish Medical Residency Entrance Examination (MIR): Promising Horizons for AI in Clinical Medicine
76	Adiel Cohen	2023. 12	General Gynecology	Performance of ChatGPT in Israeli Hebrew OBGYN national residency examinations
77	Monitoring Editor	2023. 3	JMIR Medical Education	Performance of GPT-3.5 and GPT-4 on the Japanese Medical Licensing Examination: Comparison Study
78	Ioannis Skalidis	2023. 4	Europeam Heart Journal Digital Health.	ChatGPT takes on the European Exam in Core Cardiology: an artificial intelligence success story?
79	Suchman Kelly	2023. 5	The American Journal of Gastroenterology	Chat Generative Pretrained Transformer Fails the Multiple-Choice American College of Gastroenterology Self-Assessment Test
80	Eric Strong	2023. 6	medRxiv	Performance of ChatGPT on free-response, clinical reasoning exams
81	Arun James Thirunavukarasu	2023. 7	medRxiv	Large language models approach expert-level clinical knowledge and reasoning in ophthalmology: A head-to-head cross-sectional study
82	Denys Shay	2023. 8	British Journal of anesthesia	Assessment of ChatGPT success with specialty medical knowledge using anaesthesiology board examination practice questions
83	Koga S.	2023. 8	medRxiv	Exploring the Pitfalls of Large Language Models: Inconsistency and Inaccuracy in Answering Pathology Board Examination-Style Questions
84	Ryan St Huang	2023. 9	JMIR Med Educ	Assessment of Resident and AI Chatbot Performance on the University of Toronto Family Medicine Residency Progress Test: Comparative Study
85	Cheng Jiao	2023. 9	Cureus	Evaluating the Artificial Intelligence Performance Growth in Ophthalmic Knowledge
86	Cuthbert R.	2023. 9	Postgrad Med J	Artificial intelligence in orthopaedics: can Chat Generative Pre-trained Transformer (ChatGPT) pass Section 1 of the Fellowship of the Royal College of Surgeons (Trauma & Orthopaedics) examination?
87	Lucy Revercomb	2023. 1	American Journal of Otolaryngology	Performance of ChatGPT in Otolaryngology knowledge assessment
88	Ana Suárez	2023. 1	International Endodontic Journal	Unveiling the ChatGPT phenomenon: Evaluating the consistency and accuracy of endodontic question answers
89	Goetsch Thibaut	2023. 11	International Orthopaedics	Does Google’s Bard Chatbot perform better than ChatGPT on the European hand surgery exam?
90	Ali Rohaid	2023. 11	Neurosurgery	Performance of ChatGPT, GPT-4, and Google Bard on a Neurosurgery Oral Boards Preparation Question Bank
91	Ali Rohaid	2023. 12	Neurosurgery	Performance of ChatGPT and GPT-4 on Neurosurgery Written Board Examinations
92	Fares Antaki	2023. 12	Ophthalmol Sci	Evaluating the Performance of ChatGPT in Ophthalmology
93	Khorshidi H.	2023. 1	Inform. Med. Unlocked	Application of ChatGPT in multilingual medical education: How does ChatGPT fare in 2023's Iranian residency entrance examination
94	Arosh S. Perera Molligoda Arachchige	2023. 7	European Journal of Nuclear Medicine and Molecular Imaging	Large language models (LLM) and ChatGPT: a medical student perspective
95	Cheung B. H. H.	2023. 8	PLoS One	ChatGPT versus human in generating medical graduate exam multiple choice questions-A multinational prospective study (Hong Kong S.A.R., Singapore, Ireland, and the United Kingdom)
96	Krishna Mohan Surapaneni	2023. 11	JMIR Med Educ	Assessing the Performance of ChatGPT in Medical Biochemistry Using Clinical Case Vignettes: Observational Study
97	Aravind Gandhi Periaysamy	2023. 3	Annals of Medicine & Surgery	ChatGPT: roles and boundaries of the new artificial intelligence tool in medical education and health research - correspondence
98	Nathan P Davies	2023. 7	medRxiv	ChatGPT sits the DFPH exam: large language model performance and potential to support public health learning
99	Perera Molligoda Arachchige A. S.	2023. 8	Radiography	ChatGPT in medical imaging higher education: Reply to Currie et al.
100	Sangzin Ahn	2023. 9	Korean J Med Educ	A use case of ChatGPT in a flipped medical terminology course
101	Faiza Alam	2023. 1	Front Med (Lausanne)	Integrating AI in medical education: embracing ethical usage and critical understanding
102	Kleebayoon A.	2023. 1	Hand Surg. Rehabil.	ChatGPT and the European Board of Hand Surgery diploma examination: Correspondence
103	Liaw W.	2023. 8	PRiMER.	The Hazards of Using ChatGPT: A Call to Action for Medical Education Researchers
104	Linda My Huynh	2023. 7	urology practice	New Artificial Intelligence ChatGPT Performs Poorly on the 2022 Self-assessment Study Program for Urology
105	Humsheer Singh Sethi	2023. 8	Indian J Radiol Imaging	Online for On Call: A Study Assessing the Use of Internet Resources Including ChatGPT among On-Call Radiology Residents in India
106	Ibraheim Ayub	2023. 8	Cureus.	Exploring the Potential and Limitations of Chat Generative Pre-trained Transformer (ChatGPT) in Generating Board-Style Dermatology Questions: A Qualitative Analysis
107	Madhan Jeyaraman	2023. 9	World J Methodol	ChatGPT in action: Harnessing artificial intelligence potential and addressing ethical challenges in medicine, education, and scientific research
108	Arijita Banerjee	2023. 8	Cureus.	Assessing the Efficacy of ChatGPT in Solving Questions Based on the Core Concepts in Physiology
109	Saba L.	2023. 1	Neuroradiol.J.	Neuroradiology and generative artificial intelligence: The indispensable human element
110	Temsah M.H.	2023. 9	Cureus.	ChatGPT Surpasses 1000 Publications on PubMed: Envisioning the Road Ahead
111	Liu X.	2023. 6	medRxiv	Performance of ChatGPT on Clinical Medicine Entrance Examination for Chinese Postgraduate in Chinese
112	Douglas Johnson	2023. 2	research square	Assessing the Accuracy and Reliability of AI-Generated Medical Responses: An Evaluation of the Chat-GPT Model
113	David Lenihan	2023. 1	Cureus	Three Effective, Efficient, and Easily Implementable Ways to Integrate A.I. Into Medical Education
